# Supplementary material for: Satisfactory Evaluation of Call Service Using AI After Ureteral Stent Insertion: Randomized Controlled Trial
Source: J Med Internet Res. 2025 Jan 21;27:e56039. doi: 10.2196/56039 (PMC11795156; doi:10.2196/56039)
Supplement: Multimedia Appendix 1 [file jmir_v27i1e56039_app1.xlsx]

## Sheet: Sheet1
	Multimedia Appendix 1: The algorithm of Ansim-call
