# Supplementary material for: Satisfactory Evaluation of Call Service Using AI After Ureteral Stent Insertion: Randomized Controlled Trial
Source: J Med Internet Res. 2025 Jan 21;27:e56039. doi: 10.2196/56039 (PMC11795156; doi:10.2196/56039)
Supplement: Multimedia Appendix 2 [file jmir_v27i1e56039_app2.xlsx]

## Sheet: stent (2)
	Multimedia Appendix 2: A complete list of patient characteristics
	Screening No.	Personal information				Enrolled date	Past history		Urinary stone information					Operation information				K-AD8	Preprocedure study							Complications							Results of Ansim-call										Questionnaires
	Screening No.	Height	Weight	Sex	Age	Enrolled date	Previous illness	Op history	Stone laterality	Stone site-1	Stone site-2	Stone size	Hydronephrosis	Operation	Scope	Energy device	Extract device	Pre-procedure cognitive test	Anelgesia	before	after	before	after	before	after	None	Fever	Flank pain	Urgency	Hematuria	Dysuria	Frequency	Allocation	Call	Hematuria	Frequency of hematuria	Dysuria	Frequency of dysuria	Voiding difficulty	Degree of voiding difficulty	Discomfort in daily life	Degree of discomfort	Satisfaction of Ansim-call service		Satisfaction for complication managing		Anxiety about complications		Need to improve
																				Creatinine		Hb		eGFR																			All group	AI group	Likert scale	VAS	STAI	VAS
									Lt , Rt:	Kidnely, Ureter	upper, middle, lower	mm	0=No, 1=Grade 1, 2=Grade 2, 3=Grade 3, 4=Grade 4	URS, RIRS, PCNL, ESWL	Semi-rigid URS, flexible URS, both, nephroscope	Holmium, lithoclast, pneumatic, others, no device	stone basket, forcep, others	0~1=Noraml cognitive function 2~=suspicious cognitive impairment		0.5~1.2 mg/dL		Male=13~17 Female=12~16 g/dL		ml/min									AI Human None		Yes/No	1=Rarely 2=Sometimes 3=Often 4=Always	Yes/No	1=Rarely 2=Sometimes 3=Often 4=Always	Yes/No	1=Very mild 2=Mild 3=Moderate 4=Severe	Yes/No	1~10 1=Mild 10=Severe	1=Very dissatisfied 2=Dissatisfied 3=Moderate 4=Satisfied 5=Very satisfied	1=Very dissatisfied 2=Dissatisfied 3=Moderate 4=Satisfied 5=Very satisfied	1=Very dissatisfied 2=Dissatisfied 3=Moderate 4=Satisfied 5=Very satisfied	1~10	1=Not at all, 2=Somewhat, 3=Moderately so, 4=Very nuch so Sum 52~56: Mild/ 57~61: Moderate/ 62~; Severe	1~10
	SCH0001	166.7	77.7	M	55	2022-10-25	HTN	-	Lt	Ureter	upper	4.6	0	RIRS	both	Holmium	stone basket	0	general	1.26	1.35	13.4	12.8	63.79	58.69					O	O		AI	D+1	Yes	1	Yes	1	No	-	Yes	5	4	4	4	5	36	2
																																		D+8	No	-	No	-	No	-	No	-
	SCH0002	171.4	81.2	M	55	2022-10-26	HTN, gout	HIVD op	Rt	Ureter	middle	4.03	1	URS	Semi-rigid URS	Holmium	stone basket	0	general	0.75	0.78	15	14.2	103.27	101.62			O		O			AI	D+1	Yes	1	Yes	1	No	-	No	-	4	4	3	3	31	5
																																		D+8	No	-	No	-	No	-	No	-
	SCH0003	181.6	80.9	M	37	2022-11-01	-	-	Lt	Ureter	upper	10.65	2	RIRS	both	Holmium	stone basket	0	general	1.23	1.06	13.4	13.4	74.53	89.21			O		O	O		Human	D+1	Yes	3	Yes	3	No	-	No	-	5	-	5	10	34	5
																																		D+8	Yes	2	Yes	2	Yes	2	No	-
	SCH0005	155.2	47.1	F	33	2022-11-08	-	-	Lt	Ureter	middle	4	1	URS	Semi-rigid URS	Holmium	stone basket	0	general	0.94	0.71	13.9	12.6	79.96	-			O		O	O		Human	D+1	Yes	3	Yes	2	Yes	2	Yes	3	5	-	5	10	37	0
																																		D+8	Yes	1	No	-	No	-	Yes	3
	SCH0009	156.9	68.4	F	61	2022-12-16	Dyslipidemia Breast mass	Breast mass excision	Rt	Kidney	pelvis	6	0	RIRS	both	Holmium	-	0	general	0.52	-	14.7	13.7	103.45	-			O		O	O	O	Human	D+1	Yes	4	No	-	No	-	No	-	5	-	5	10	36	3
																																		D+8	No	-	No	-	No	-	No	-
	SCH0010	173.9	80.2	M	56	2023-02-11	HTN DM	-	Lt	Ureter	lower	3	1	URS	Semi-rigid URS	Holmium	-	0	general	0.91	0.84	13.7	12.2	93.88	97.88					O	O		AI	D+1	Yes	3	Yes	2	No	-	No	-	4	4	4	8	36	5
																																		D+8	Yes	1	Yes	1	No	-	No	-
	SCH0011	180.1	82.9	M	60	2023-02-22	DM	-	Rt	Ureter	middle	5	1	URS	Semi-rigid URS	Holmium	stone basket	1	general	1.57	1.33	12.1	12	47.21	57.69					O	O		AI	D+1	Yes	2	Yes	2	Yes	2	No	-	3	3	3	4	42	3	I wish we could talk in person
																																		D+8	Yes	2	Yes	1	Yes	1	No	-
	SCH0012	176.7	77.5	M	57	2023-02-22	HTN, DM, Liver cirrhosis	Esophageal varix op	Lt	Kidney	pelvis	11	1	PCNL	nephroscope	lithoclast	-	0	general	0.75	0.93	12.7	12.7	101.83	90.8					O	O		Human	D+1	Yes	2	Yes	2	Yes	2	No	-	5	-	5	10	43	0
																																		D+8	No	-	No	-	Yes	1	No	-
	SCH0013	181.9	67.8	M	30	2023-02-24	-	-	Lt	Kidney	pelvis	13	1	RIRS	both	Holmium	-	0	general	1.3	0.93	14.4	15.1	73.22	109.77						O		Human	D+1	No	-	Yes	1	Yes	1	No	-
																																		D+8
	SCH0014	171.3	74.7	M	59	2023-02-24	-	-	Lt	Ureter	upper	7	1	RIRS	both	Holmium	-	1	general	1.03	-	15	-	79.14	-						O		AI	D+1	No	-	Yes	1	No	-	No	-	4	4	4	9	28	7	Unable to describe symptoms in descriptive form
																																		D+3	No	-	No	-	No	-	Yes	1
	SCH0015	144.8	41.5	F	56	2023-03-07	-	-	Lt	Ureter	upper	5	1	RIRS	both	Holmium	-	0	general	0.62	-	13	-	101.13	-					O	O		AI	D+1	Yes	4	Yes	1	No	-	No	-	4	2	4	7	34	1	Uncomfortable answering questions.
																																		D+8	No	-	No	-	No	-	Yes	3
	SCH0016	170.2	90	M	43	2023-03-15	HTN panic disorder	-	Lt	Ureter	upper	4	1	URS	Semi-rigid URS	Holmium	stone basket	0	general	0.93	0.94	14.8	13.3	100.19	98.9			O		O	O		Human	D+1	Yes	2	Yes	2	No	-	No	-	5	-	5	9	60	10
																																		D+8	Yes	1	No	1	Yes	1	No	-
	SCH0017	159	66	F	47	2023-03-16	Both breast mass	-	Rt	Ureter	lower	3	1	URS	Semi-rigid URS	Holmium	stone basket	0	general	0.79	0.63	12	11.7	89.43	107.16					O	O		Human	D+1	Yes	2	Yes	2	No-	-	Yes	3	4	-	4	8	43	6
																																		D+8	No	-	No	-	No	-	No	-
	SCH0018	157.9	54.9	F	66	2023-03-22	HTN DM	-	Rt	Ureter	upper middle	10	1	URS	Semi-rigid URS	Holmium	stone basket	1	general	0.72	0.67	13.4	11.2	87.54	91.89					O	O		Human	D+1	Yes	2	No	-	No	-	Yes	2	4	-	3	9	45	3
																																		D+8	No	-	No	-	No	-	No	-
	SCH0019	159.2	64.3	M	66	2023-03-25	HTN DM	-	Rt	Ureter	lower	5	1	URS	Semi-rigid URS	Holmium	-	0	general	0.97	-	13.8	-	81.01	-					O			AI	D+1	Yes	1	No	-	No	-	No	-	5	2	3	5	27	8	AI’s answers and tone are too mechanical and do not empathize.
																																		D+8	Yes	1	No	-	No	-	No	-
	SCH0023	160	60.5	F	63	2023-04-13	DM Dyslipidemia	-	Lt	Ureter	lower	5	1	URS	Semi-rigid URS	Holmium	stone basket	0	general	0.59	-	14	-	97.86	-			O		O	O		Human	D+1	Yes	2	Yes	2	Yes	2	Yes	3	4	-	4	9	40	0
																																		D+7	Yes	1	Yes	1	Yes	1	Yes	3
	SCH0024	189.5	70.4	M	55	2023-04-29	-	-	Lt	Ureter	upper	4	1	RIRS	Semi-rigid URS	Holmium	-	0	general	1.15	1.05	14.6	14	71.24	79.52					O	O		AI	D+1	Yes	2	Yes	1	Yes	1	Yes	3	3	2	4	7	27	6	Artificial tone of voice
																																		D+8	No	-	No	-	No	-	Yes	1
	SCH0025	169.3	71.9	M	63	2023-04-29	Chronic brochitis	-	Lt	Ureter	lower	4	1	URS	flexible URS	Holmium	-	0	general	1.09	0.93	14.9	13.8	71.85	87.06					O	O	O	Human	D+1	Yes	2	Yes	2	Yes	2	Yes	3	4	-	4	8	47	5
																																		D+8	No	-	Yes	1	Yes	1	No	-
	SCH0026	158	51.4	F	57	2023-05-12	Acute hepatitis	-	Rt	Ureter	lower	4	1	URS	Semi-rigid URS	no device	stone basket	0	general	0.75	0.86	10	10.4	88.77	75.23					O	O		AI	D+1	Yes	2	Yes	2	No	-	Yes	1	5	3	3	6	45	7	Must be pronounced correctly to be recognized
																																		D+8	No	-	Yes	1	Yes	1	No	-
	SCH0027	156.7	60.7	F	61	2023-05-12	-	-	Lt	Ureter	lower	5	1	URS	Semi-rigid URS	no device	stone basket	1	general	0.84	-	14	-	75.26	-						O		AI	D+1	No	-	No	-	No	-	No	-	5	4	4	7	29	7
																																		D+8	No	-	Yes	1	No	-	No	-
	SCH0030	158.6	55.7	F	53	2023-05-20	-	-	Lt	Ureter	middle	10	2	RIRS	flexible URS	no device	-	0	general	0.86	-	12.6	-	77.37	-					O	O		AI	D+1	Yes	1	No	-	Yes	1	Yes	5	4	4	5	10	27	2
																																		D+8	Yes	1	No	-	No	-	No	-
	SCH0031	163	51.2	F	66	2023-05-20	HBV Ileus	-	Lt	Ureter	lower	8	1	URS	Semi-rigid URS	Holmium	forcep	0	general	0.93	-	13.6	-	64.25	-					O	O		Human	D+1	Yes	2	Yes	2	No	-	No	-	5	-	5	10	33	5
																																		D+8	Yes	1	No	-	No	-	No	-
	SCH0032	167	95.1	M	58	2023-05-26	HTN Dyslipidemia	-	Lt	Ureter	lower	3	1	URS	Semi-rigid URS	no device	stone basket	0	general	1.42	1.41	14.6	13.9	54.06	54.52					O			Human	D+1	Yes	2	No	-	Yes	2	No	-	4	-	3	5	31	8
																																		D+8	Yes	3	No	-	No	-	No	-
	SCH0034	168.2	58.1	M	66	2023-05-30	BPH	-	Rt	Ureter	lower	3	1	URS	Semi-rigid URS	no device	-	0	general	1.04	-	13	-	74.47	-					O	O		Human	D+1	Yes	2	Yes	1	No	-	No	-	5	-	4	10	33	0
																																		D+8	Yes	1	No	-	No	-	No	-
	SCH0035	168.4	84.4	M	61	2023-06-02	HTN	-	Lt	Ureter	lower	3	1	URS	Semi-rigid URS	no device	stone basket	0	general	1.26	1.01	16.1	14.1	61.16	79.91					O			Human	D+1	Yes	3	No	-	Yes	2	No	-	4	-	3	5	28	0
																																		D+8	Yes	2	No	-	No	-	No	-
	SCH0037	174	73	M	48	2023-06-28	-	-	Rt	Kidney	pelvis	5	1	RIRS	both	Holmium	stone basket	0	general	0.81	-	15.1	-	105.1	-					O	O		AI	D+1	Yes	2	Yes	4	Yes	2	No	-	4	3	4	7	55	3	The answer isn't very helpful.
																																		D+8	No	-	Yes	1	Yes	1	Yes	1
	SCH0038	172.3	80.3	M	54	2023-06-29	CAD Dyslipidemia	-	Rt	Ureter	middle	4	0	URS	Semi-rigid URS	no device	stone basket	0	general	1	-	14.4	-	84.95	-					O	O		AI	D+1	sp	3	Yes	3	No	-	No	-	4	4	3	5	49	5	AI's answers and consultation content are limited, and there is no detailed emotional exchange. I am satisfied with the delivery of information.
																																		D+8	No	-	No	-	Yes	1	Yes	2
	SCH0041	166.8	56.1	M	37	2023-07-20	-	-	Lt	Ureter	upper	6	1	URS	Semi-rigid URS	Holmium	stone basket	0	general	1.27	0.91	13.5	13	71.7	107.29					O	O		AI	D+1	Yes	3	Yes	2	No	-	Yes	5	5	5	5	10	44	7
																																		D+8	Yes	2	No	-	No	-	Yes	3
