# Supplementary material for: Satisfactory Evaluation of Call Service Using AI After Ureteral Stent Insertion: Randomized Controlled Trial
Source: J Med Internet Res. 2025 Jan 21;27:e56039. doi: 10.2196/56039 (PMC11795156; doi:10.2196/56039)
Supplement: Multimedia Appendix 4 [file jmir_v27i1e56039_app4.xlsx]

## Sheet: Sheet1
Multimedia Appendix 3. Regression analysis for identifying risk factors
		Satisfaction A					Satisfaction B					Satisfaction C					Anxiety
Variables		Coef	CIL	CIH	P		Coef	CIL	CIH	P		Coef	CIL	CIH	P		Coef	CIL	CIH	P
AI vs Human		-0.28	-0.83	0.27	0.34		-0.55	-1	-0.1	0.03		-2.01	-3.5	-0.52	0.02		-0.19	-9.21	8.83	0.97
Weight		-0.02	-0.04	0	0.12		-0.01	-0.03	0.01	0.22		-0.08	-0.16	0	0.05		0.06	-0.35	0.47	0.8
Sex (male vs female)		0.38	-0.4	1.16	0.36		-0.15	-0.78	0.48	0.65		0.41	-1.71	2.53	0.71		0.52	-12.32	13.36	0.94
Age		-0.03	-0.07	0.01	0.1		-0.03	-0.07	0.01	0.12		-0.05	-0.15	0.05	0.35		-0.54	-1.15	0.07	0.11
Stone site
Mid ureter		-0.82	-1.68	0.04	0.08		-0.17	-0.86	0.52	0.64		-1.11	-3.42	1.2	0.37		-3.69	-17.65	10.27	0.61
Upper ureter		-0.77	-1.81	0.27	0.17		0.8	-0.04	1.64	0.08		1.18	-1.64	4	0.43		0.26	-16.77	17.29	0.98
Renal pelvis		-0.38	-1.77	1.01	0.6		1.06	-0.06	2.18	0.08		2.26	-1.5	6.02	0.26		10.36	-12.36	33.08	0.39
Stone size		0.2	0.02	0.38	0.05		0.18	0.04	0.32	0.03		0.45	-0.04	0.94	0.09		-0.54	-3.5	2.42	0.72
Hydronephrosis		-0.57	-1.33	0.2	0.17		-0.29	-0.9	0.32	0.37		-0.28	-2.36	1.8	0.8		-6.29	-18.85	6.27	0.34
Procedure
Flexible URS		-0.47	-1.43	0.49	0.36		0.5	-0.28	1.28	0.23		1.04	-1.59	3.67	0.45		7.56	-8.28	23.4	0.37
Both		-0.24	-1.18	0.7	0.63		-0.66	-1.42	0.1	0.11		-1.54	-4.09	1.01	0.26		-5.52	-20.96	9.92	0.5
Nephroscope		-0.65	-2.71	1.41	0.55		-1.04	-2.69	0.61	0.24		-2.95	-8.52	2.62	0.32		-1.26	-34.83	32.31	0.94
Satisfaction A, Satisfaction for Reassurance-call service using Likert; Satisfaction B, Satisfaction for complication handling using Likert; Satisfaction C, Satisfaction for complication handling using VAS; Anxiety, Anxiety of complications using STAI; CIL, 95% confidence interval low limit; CIH, 95% confidence interval upper limit; Coef, regression coefficient.
